# Supplementary material for: OnTARi: an ontology for factors influencing therapy adherence to rehabilitation
Source: BMC Med Inform Decis Mak. 2021 May 11;21:153. doi: 10.1186/s12911-021-01512-y (PMC8111729; doi:10.1186/s12911-021-01512-y)
Supplement: Supplementary file 1 — Additional file 1. Results of the expert evaluation. [file 12911_2021_1512_MOESM1_ESM.xlsx]

## Sheet: Evaluation
Referring classes, properties, and instances	Inconsistency errors			Incompleteness errors		Redundancy errors		Expression errors
	Circulatory errors	Semantic inconsistency errors	Partition errors	Incomplete concept classification	Partition errors	Redundancies of SubclassOf, Subproperty-Of and InstanceOf relations	Identical formal definition of classes, properties and instances
RehabilitationSite			Renamed to RehabilitationForm (otherwise overlap/not clear)
GastroenterologicRehabilitation (missing)				Subclass of RehabilitationType
InternisticRehabilitation (missing)				Subclass of RehabilitationType
CardiologicalRehabilitation		Subclass of InternisticRehabilitation instead of RehabilitationType
AngiologicalRehabilitation				Included by definition in CardiologicalRehabilitation
PulmonaryRehabilitation		Subclass of InternisticRehabilitation instead of RehabilitationType
MetabolicRehabilitation		Subclass of InternisticRehabilitation instead of RehabilitationType
OncologicalRehabilitation		Subclass of InternisticRehabilitation instead of RehabilitationType
PsychosomaticRehabilitation				Included by definition in PsychologicalRehabilitattion --> Renamed to PsychosomaticAndPsychiatricRehabilitation
GynecologicalRehabilitation (missing)				Subclass of RehabilitationType
AddictionRehabilitation (missing)				Subclass of PsychosomaticAndPsychiatricRehabilitation
Muslim (missing)				Individual of the class Religion
SubstanceAbuse has_duration (missing)				Attribute of the class SubstanceAbuse
lack of strength		Individual of PerceivedPhysicalFunction instead of PerceivedHealthStatus
shortness of breath		Individual of PerceivedPhysicalFunction instead of PerceivedHealthStatus
Mood		Subclass ofPsychologicalFactors instead of PatientRelatedFactors
Feelings		Subclass of PsychologicalFactors instead of PatientRelatedFactors
CostsForMedication		Subclass of CostsForTreatment instead of CostsOfCare
HealthStatus							Definition extended according to WHO to avoid redundancies
SymptomRelatedFactors								SignsAndSymptomRelatedFactors
Diagnosis (missing)				Subclass of DiseaseRelatedFactors
is_part_of (missing)				New relation Diagnosis is_part_of PrimaryDisease
contains (missing)				New relation PrimaryDisease contains Diagnosis
ExperiencesWithTheHealthCareSystem		Subclass of Experiences instead of HealthcareSystemRelatedFactors
Frailty		Subclass of FunctionalCapacity instead of Comorbidity
consists_of								Contains
german (missing)				Individual of the class NativeLanguage
ExerciseRelatedSelfEfficacy (missing)				Subclass of SelfEfficacy
has_level (missing)					[Feelings] has_level
influences (missing)				New relation PhysicalLifestyle influences HealthyLiving
SatisfactionWithTherapy		Subclass of AttitudesAndBeliefsTowardsTherapy instead of TherapyRelatedFactors
FinancialSituation (missing)				Subclass of SocioeconomicFactors
Income		Subclass of FinancialSituation instead of SocioeconomicFactors
is_part_of (missing)				New relation Income is_part_of FinancialSituation
contains (missing)				New relation FinancialSituation contains Income
Poverty		Individual of FinancialSituation instead of subclass of SocioeconomicFactors
family disfunction/family conflicts						Individuals with same meaning --> combined
AssessmentAndAppraisalSupport (missing)				Subclass of TypeOfSupport
PracticalSupport								InstrumentalMaterialSupport
InstrumentalMaterialSupport		Subclass of TypeOfSupport instead of individual of the class
InformationalSupport		Subclass of TypeOfSupport instead of individual of the class
EmotionalSupport		Subclass ofe TypeOfSupport instead of individual of the class
ListeningSupport		Individual of EmotionalSupport instead of TypeOfSupport
VerbalPersuasion		Subclass of AssessmentAndAppraisalSupport instead of TypeOfSupport
NeighbourhoodSafety (missing)				Subclass of PhysicalEnvironmentCharacteristics
high crime rates (missing)				Individual of the class NeighbourhoodSafety
high amount of traffic (missing)				Individual of the class NeighbourhoodSafety
environmental high-risk situation (missing)				Individual of the class NeighbourhoodSafety
good weather (missing)				Individual of the class Weather
hilly terrain (missing)				Individual of the class Terrain
adequat lightining of streets (missing)				Individual of the class LightningOfStreets
SiteOfTherapy								PlaceOfTherapy
LocationOfTherapy								EnvironmentOfTherapyPlace
AdverseEvents				Synonym of the class AdverseEffectsOfTreatment
HealthStatus							Definition concretized to avoid overlaps.
PhysicalTherapyRelatedFactors								ExerciseRelatedFactors
InformationReceivedForTreatment						Removed
InstructionsForExecutionOfExercises		Subclass of ExerciseRelatedFactors instead of InformationReceivedForTreatment
InstructionsForIntake		Subclass of MedicationRelatedFactors instead of InformationReceivedForTreatment
misunderstanding instructions about how to take the drugs				Individual of the class InstructionsForIntake
PlanningAndImplementationOfTherapyRelatedFactors		Subclass of PlanningAndImplementationOfTherapyRelatedFactors instead of TherapyRelatedFactors		Subclass of TherapyRelatedFactors
TargetOfTreatment		Subclass of PlanningAndImplementationOfTherapyRelatedFactors instead of TherapyRelatedFactors
TherapyPlan		Subclass of PlanningAndImplementationOfTherapyRelatedFactors instead of TherapyRelatedFactors
PatientsInvolvementInTherapy		Subclass of PlanningAndImplementationOfTherapyRelatedFactors instead of TherapyRelatedFactors
InstructionsOnTreatmentManagementInGeneral		Subclass of PlanningAndImplementationOfTherapyRelatedFactors instead of TherapyRelatedFactors
DuplicatePrescribings		Subclass of PlanningAndImplementationOfTherapyRelatedFactors instead of TherapyRelatedFactors
RequiredLifestyleChanges		Subclass of PlanningAndImplementationOfTherapyRelatedFactors instead of TherapyRelatedFactors
VarietyAndInnovationOfTreatment		Subclass of PlanningAndImplementationOfTherapyRelatedFactors instead of TherapyRelatedFactors
Monitoring		Subclass of PlanningAndImplementationOfTherapyRelatedFactors instead of TherapyRelatedFactors
BasicTherapySetting				Subclass of PlanningAndImplementationOfTherapyRelatedFactors
ComplexityOfTreatment		Subclass of BasicTherapySetting instead of TherapyRelatedFactors
DurationOfTherapy		Subclass of BasicTherapySetting instead of TherapyRelatedFactors
FormatOfTherapySessions		Subclass of BasicTherapySetting instead of TherapyRelatedFactors
IntensityOfTherapySessions		Subclass of BasicTherapySetting instead of TherapyRelatedFactors
FrequencyOfTherapySessions		Subclass of BasicTherapySetting instead of TherapyRelatedFactors
DurationOfTherapySessions		Subclass of BasicTherapySetting instead of TherapyRelatedFactors
TimingOfTherapySessions		Subclass of BasicTherapySetting instead of TherapyRelatedFactors
StartOfTreatment		Subclass of BasicTherapySetting instead of TherapyRelatedFactors
persistent misunderstandings about side-effects				Individual of the class KnowledgeAboutSideEffects
high previous exercises adherence				Individual of the class PreviousAdherenceBehavior
extensive exercise history				Individual of the class PreviousAdherenceBehavior
negative experiences with the health care system				Individual of the class ExperiencesWithTheHealthCareSystem
ExerciseRelatedSelfEfficacy				Subclass of SelfEfficacy
confidence in overcoming exercise barriers				Individual of the class ExerciseRelatedSelfEfficacy
confidence in scheduling and planning exercise				Individual of the class ExerciseRelatedSelfEfficacy
fear of the health care system				Individual of the class Anxiety
anxiety about medication dependence				Individual of the class Anxiety
stress of childcare				Individual of the class Stress
unwillingness to pay the cost of medicines				Individual of the class CostsOfCare
ComplementaryPsychotherapeuticServices				Subclass of PlanningAndImplementationOfTherapyRelatedFactors
EducationOrExerciseConsultationSessions		Subclass of ComplementaryPsychotherapeuticServices instead of InformationReceivedForTreatment
BehaviouralInterventionSessions		Subclass of ComplementaryPsychotherapeuticServices instead of InformationReceivedForTreatment
IntensityExerciseGroups		Subclass of ComplementaryPsychotherapeuticServices instead of InformationReceivedForTreatment
inadequate or non-existent reimbursement by health insurance plan				Individual of the class Reeimbursement
Total number	0	41	1	42	1	2	2	6
